# Supplementary material for: Mechanistic Elucidation of BBOX-Catalyzed Hydroxylation and THP-Induced Oxidative Rearrangement via QM/MM Calculations
Source: Molecules. 2026 Jun 3;31(11):1941. doi: 10.3390/molecules31111941 (PMC13257696; doi:10.3390/molecules31111941)
Supplement: Supplementary file 1 [file molecules-31-01941-s001.zip]

Archive with 1 entries (1 files):
- molecules-4268868-supplementary.pdf
